# Supplementary material for: Candidate Gene Analysis Reveals That the Fruit Color Locus C1 Corresponds to PRR2 in Pepper (Capsicum frutescens)
Source: Front Plant Sci. 2020 Apr 9;11:399. doi: 10.3389/fpls.2020.00399 (PMC7161348; doi:10.3389/fpls.2020.00399)
Supplement: Supplementary file 1 [file Data_Sheet_1.xlsx]

## Sheet: PSY1
PSY1
	CM334	A	T	G	T	C	T	G	T	T	G	C	C	T	T	G	T	T	A	T	G	G	G	T	T	G	T	T	T	C	T	C	C	T	T	G	T	G	A	C	G	T	C	T	C	A	A	A	C
	AC08	A	T	G	T	C	T	G	T	T	G	C	C	T	T	G	T	T	A	T	G	G	G	T	T	G	T	T	T	C	T	C	C	T	T	G	T	G	A	C	G	T	C	T	C	A	A	G	C
	CM334	T	T	G	G	T	A	T	C	C	G	T	T	C	G	T	G	A	G	G	G	A	A	A	C	C	G	G	A	T	T	T	T	T	G	A	T	T	C	G	T	C	G	G	G	G	C	G	T
	AC08	T	T	G	G	T	A	T	C	C	G	T	T	C	G	T	G	A	G	G	G	A	A	A	C	C	G	G	A	T	T	T	T	T	G	A	T	T	C	G	T	C	G	G	G	G	C	G	T
	CM334	T	G	C	A	A	T	G	A	G	A	G	A	A	T	C	A	A	G	A	G	A	G	G	A	G	G	T	G	G	A	A	A	A	C	A	A	A	G	G	T	G	G	A	G	T	T	T	T
	AC08	T	G	C	A	A	T	G	A	G	A	G	A	A	T	C	A	A	G	A	G	A	G	G	A	G	G	T	G	G	G	A	A	A	C	A	A	A	G	G	T	G	G	A	G	T	T	T	T
	CM334	G	G	A	G	G	A	G	C	A	C	A	A	A	C	T	G	G	A	A	G	T	G	G	A	C	G	G	A	A	A	T	T	T	T	C	T	G	T	A	C	G	T	T	C	T	G	C	T
	AC08	G	G	A	G	G	A	G	C	A	C	A	A	A	C	T	G	G	A	A	G	T	G	G	A	C	G	G	A	A	A	T	T	T	T	C	T	G	T	A	C	G	T	T	C	T	G	C	T
	CM334	C	C	G	G	C	T	G	G	A	G	A	A	A	T	G	A	C	G	A	T	G	T	C	A	T	C	A	G	A	A	C	G	G	A	T	G	G	T	A	T	A	T	G	A	T	G	T	G
	AC08	C	C	G	G	C	T	G	G	A	G	A	A	A	T	G	A	C	G	A	T	G	T	C	A	T	C	A	G	A	A	C	G	G	A	T	G	G	T	A	T	A	T	G	A	T	G	T	G
	CM334	G	C	A	G	C	C	T	T	G	G	T	G	A	A	G	A	G	A	C	A	G	C	T	G	A	G	A	T	C	G	A	C	C	G	A	T	G	A	G	T	T	A	G	A	T	G	T	G
	AC08	G	C	A	G	C	C	T	T	G	G	T	G	A	A	G	A	G	A	C	A	G	C	T	G	A	G	A	T	C	G	A	C	C	G	A	T	G	A	G	T	T	A	G	A	T	G	T	G
	CM334	C	C	T	A	T	T	C	C	G	G	G	G	A	C	T	T	T	G	G	G	C	T	T	G	T	T	G	A	G	T	G	A	A	G	C	A	T	A	T	G	A	T	A	G	G	T	G	T
	AC08	C	C	T	A	T	T	C	C	G	G	G	G	A	C	T	T	T	G	G	G	C	T	T	G	T	T	G	A	G	T	G	A	A	G	C	A	T	A	T	G	A	T	A	G	G	T	G	T
	CM334	G	C	A	G	A	G	T	A	C	G	C	A	A	A	G	A	C	G	T	T	T	T	A	C	T	T	A	G	G	A	A	C	G	A	T	G	C	T	A	A	T	G	A	C	T	C	C	G
	AC08	G	C	A	G	A	G	T	A	C	G	C	A	A	A	G	A	C	G	T	T	T	T	A	C	T	T	A	G	G	A	A	C	G	A	T	G	C	T	A	A	T	G	A	C	T	C	C	G
	CM334	G	C	T	A	T	C	T	G	G	G	C	A	A	T	A	T	A	C	G	T	A	T	G	G	T	G	C	A	G	G	A	G	A	A	C	A	G	A	C	G	A	A	C	T	T	G	T	T
	AC08	G	C	T	A	T	C	T	G	G	G	C	A	A	T	A	T	A	T	G	T	A	T	G	G	T	G	C	A	G	G	A	G	A	A	C	A	G	A	C	G	A	A	C	T	T	G	T	T
	CM334	G	C	A	T	C	A	C	A	C	A	T	T	A	C	T	C	C	G	G	C	G	G	C	C	T	T	A	G	A	T	A	G	G	T	G	G	G	A	A	G	A	C	A	G	G	C	T	A
	AC08	G	C	A	T	C	A	C	A	C	A	T	T	A	C	T	C	C	G	G	C	G	G	C	C	T	T	A	G	A	T	A	G	G	T	G	G	G	A	A	G	A	C	A	G	G	C	T	A
	CM334	A	G	T	G	G	A	C	G	G	C	C	A	T	T	T	G	A	C	A	T	G	C	T	C	G	A	T	G	C	T	G	C	T	T	T	G	T	C	C	G	A	C	A	C	A	G	T	T
	AC08	A	G	T	G	G	A	C	G	G	C	C	A	T	T	T	G	A	C	A	T	G	C	T	C	G	A	T	G	C	T	G	C	T	T	T	G	T	C	C	G	A	C	A	C	A	G	T	T
	CM334	G	T	T	G	A	T	A	T	T	C	A	G	C	C	A	T	T	C	A	G	A	G	A	T	A	T	G	A	T	T	G	A	A	G	G	A	A	T	G	C	G	T	A	T	G	G	A	C
	AC08	G	T	T	G	A	T	A	T	T	C	A	G	C	C	A	T	T	C	A	G	A	G	A	T	A	T	G	A	T	T	G	A	A	G	G	A	A	T	G	C	G	T	A	T	G	G	A	C
	CM334	A	G	A	T	A	C	A	G	A	A	A	C	T	T	T	G	A	C	G	A	A	C	T	A	T	A	C	C	T	A	T	A	T	T	G	T	T	A	T	T	A	C	G	T	T	G	C	T
	AC08	A	G	A	T	A	C	A	G	A	A	A	C	T	T	T	G	A	C	G	A	A	C	T	A	T	A	C	C	T	A	T	A	T	T	G	T	T	A	T	T	A	C	G	T	T	G	C	T
	CM334	T	T	G	A	T	G	A	G	T	G	T	T	C	C	A	A	T	T	A	T	G	G	G	C	A	T	C	G	C	A	C	C	T	G	A	A	T	C	A	A	A	G	G	C	A	A	C	A
	AC08	T	T	G	A	T	G	A	G	T	G	T	T	C	C	A	A	T	T	A	T	G	G	G	C	A	T	C	G	C	A	C	C	T	G	A	A	T	C	A	A	A	G	G	C	A	A	C	A
	CM334	T	A	T	A	A	T	G	C	T	G	C	T	T	T	G	G	C	T	T	T	G	G	G	G	A	T	C	G	C	A	A	A	T	C	A	G	C	T	G	A	C	C	A	A	C	A	T	A
	AC08	T	A	T	A	A	T	G	C	T	G	C	T	T	T	G	G	C	T	T	T	G	G	G	G	A	T	C	G	C	A	A	A	T	C	A	G	C	T	G	A	C	C	A	A	C	A	T	A
	CM334	G	G	A	G	A	A	G	A	T	G	C	C	A	G	A	A	G	A	G	G	A	A	G	A	G	T	C	T	A	T	T	T	G	C	C	T	C	A	A	G	A	T	G	A	A	T	T	A
	AC08	G	G	A	G	A	A	G	A	T	G	C	C	A	G	A	A	G	A	G	G	A	A	G	A	G	T	C	T	A	T	T	T	G	C	C	T	C	A	A	G	A	T	G	A	A	T	T	A
	CM334	C	T	A	T	C	C	G	A	C	G	A	A	G	A	C	A	T	A	T	T	T	G	C	T	G	G	A	A	G	A	G	T	G	A	C	C	G	A	T	A	A	A	T	G	G	A	G	A
	AC08	C	T	A	T	C	C	G	A	C	G	A	A	G	A	C	A	T	A	T	T	T	G	C	T	G	G	A	A	G	A	G	T	G	A	C	C	G	A	T	A	A	A	T	G	G	A	G	A
	CM334	A	A	A	C	A	A	A	T	T	C	A	G	A	G	G	G	C	A	A	G	A	A	A	G	T	T	C	T	T	T	G	A	C	G	A	G	G	C	A	G	A	G	A	A	A	G	G	A
	AC08	A	A	A	C	A	A	A	T	T	C	A	G	A	G	G	G	C	A	A	G	A	A	A	G	T	T	C	T	T	T	G	A	C	G	A	G	G	C	A	G	A	G	A	A	A	G	G	A
	CM334	A	G	C	G	C	A	G	C	T	A	G	T	A	G	A	T	G	G	C	C	T	G	T	G	T	T	G	G	C	A	T	C	T	C	T	G	C	T	G	T	T	G	T	A	C	C	G	C
	AC08	A	G	C	G	C	A	G	C	T	A	G	T	A	G	A	T	G	G	C	C	T	G	T	G	T	T	G	G	C	A	T	C	T	C	T	G	C	T	G	T	T	G	T	A	C	C	G	C
	CM334	G	A	G	A	T	C	G	A	A	G	C	C	A	A	T	G	A	C	T	A	C	A	A	C	A	A	C	T	T	C	A	C	A	A	A	G	A	G	A	G	C	T	T	A	T	G	T	G
	AC08	G	A	G	A	T	T	G	A	A	G	C	C	A	A	T	G	A	C	T	A	C	A	A	C	A	A	C	T	T	C	A	C	A	A	A	G	A	G	A	G	C	T	T	A	T	G	T	G
	CM334	A	A	G	T	T	G	A	T	T	G	C	A	T	T	A	C	C	T	A	T	T	G	C	A	T	A	T	G	C	A	A	A	A	T	C	T	C	T	T	G	T	G	C	C	T	T	C	T
	AC08	A	A	G	T	T	G	A	T	T	G	C	A	T	T	A	C	C	T	A	T	T	G	C	A	T	A	T	G	C	A	A	A	A	T	C	T	C	T	T	G	T	G	C	C	T	T	C	T
[truncated: 13 more columns]

## Sheet: CCS
CCS
	CM334	A	T	G	G	A	A	A	C	C	C	T	T	C	T	A	A	A	G	C	C	T	T	T	T	C	C	A	T	C	T	C	C	T	T	T	A	C	T	T	T	C	C	A	T	T	C	C	T
	AC08	A	T	G	G	A	A	A	C	C	C	T	T	C	T	A	A	A	G	C	C	T	T	T	T	C	C	A	T	C	T	C	C	T	T	T	A	C	T	T	T	C	C	A	T	T	C	C	T
	CM334	T	A	T	A	G	T	T	T	C	A	A	A	C	A	C	A	A	C	T	C	C	A	C	T	T	T	T	C	C	A	A	A	T	C	C	A	A	C	C	A	A	A	C	A	A	A	A	A
	AC08	T	A	T	A	G	T	T	T	C	A	A	A	C	A	C	A	A	C	T	C	C	A	C	T	T	T	T	C	C	A	A	A	T	C	C	A	A	C	C	A	A	A	C	A	A	A	G	A
	CM334	T	T	C	C	A	T	T	A	T	A	G	A	A	A	C	A	A	A	A	G	C	A	G	T	A	C	A	C	A	T	T	T	T	T	G	T	A	G	C	T	T	T	C	T	T	G	A	T
	AC08	T	T	C	C	A	T	T	C	T	A	G	A	A	A	C	A	A	A	A	G	C	A	G	T	A	C	A	C	A	T	T	T	T	T	G	T	A	G	C	T	T	T	C	T	T	G	A	T
	CM334	T	C	A	A	A	G	C	C	A	G	A	G	T	C	T	T	T	A	G	A	T	G	T	T	A	A	C	A	T	C	T	C	A	T	G	G	G	T	T	G	A	T	A	C	T	G	A	T
	AC08	T	C	A	A	A	G	C	C	A	G	A	G	T	C	T	T	T	A	G	A	T	G	T	T	A	A	C	A	T	C	T	C	A	T	G	G	G	T	T	G	A	T	A	C	T	G	A	T
	CM334	G	A	A	T	T	C	G	A	C	G	T	G	A	T	C	A	T	C	A	T	T	G	G	A	A	C	T	G	G	C	C	C	T	G	C	C	G	G	G	C	T	T	C	G	G	C	T	A
	AC08	G	A	A	T	T	C	G	A	C	G	T	G	A	T	C	A	T	C	A	T	T	G	G	A	A	C	T	G	G	C	C	C	T	G	C	C	G	G	G	C	T	T	C	G	G	C	T	A
	CM334	T	C	T	A	A	A	T	A	T	G	G	T	A	T	T	A	A	G	G	T	A	T	G	T	T	G	C	G	T	T	G	A	C	C	C	T	T	C	A	C	C	A	C	T	T	T	C	C
	AC08	T	C	T	A	A	A	T	A	T	G	G	A	A	T	T	A	A	G	G	T	A	T	G	T	T	G	C	G	T	T	G	A	C	C	C	T	T	C	A	C	C	A	C	T	T	T	C	C
	CM334	A	A	T	T	A	T	G	G	T	G	T	T	T	G	G	G	T	T	G	A	T	G	A	G	T	T	T	G	A	A	A	A	G	T	T	G	G	G	A	T	T	A	G	A	A	G	A	T
	AC08	A	A	T	T	A	T	G	G	T	G	T	T	T	G	G	G	T	T	G	A	T	G	A	G	T	T	T	G	A	A	A	A	G	T	T	G	G	G	A	T	T	A	G	A	A	G	A	T
	CM334	A	A	G	T	G	G	C	C	T	G	T	G	A	G	T	T	G	T	G	T	T	C	A	T	A	T	A	A	G	T	G	A	T	C	A	C	A	A	G	A	C	T	A	A	G	T	A	T
	AC08	A	A	G	T	G	G	C	C	T	G	T	G	A	G	T	T	G	T	G	T	T	C	A	T	A	T	A	A	G	T	G	A	T	C	A	C	A	A	G	A	C	T	A	A	G	T	A	T
	CM334	T	A	T	G	G	T	A	G	A	G	T	A	A	G	T	A	G	A	A	A	G	A	A	G	T	T	G	A	A	G	T	T	G	A	A	A	T	T	G	T	T	G	A	A	T	A	G	T
	AC08	T	A	T	G	G	T	A	G	A	G	T	A	A	G	T	A	G	A	A	A	G	A	A	G	T	T	G	A	A	G	T	T	G	A	A	A	T	T	G	T	T	G	A	A	T	A	G	T
	CM334	A	G	A	G	T	G	A	A	G	T	T	T	T	A	T	A	A	A	G	C	C	A	A	G	G	T	T	T	T	G	A	A	A	G	T	G	A	A	G	C	A	T	G	A	A	G	A	A
	AC08	A	G	A	G	T	G	A	A	G	T	T	T	T	A	T	A	A	A	G	C	C	A	A	G	G	T	T	T	T	G	A	A	A	G	T	G	A	A	G	C	A	T	G	A	A	G	A	A
	CM334	A	T	T	G	T	T	T	G	T	G	A	T	G	A	T	G	G	T	A	G	G	A	A	G	A	T	A	A	G	C	G	G	T	A	G	C	T	T	G	A	T	T	G	T	T	G	A	T
	AC08	A	T	T	G	T	T	T	G	T	G	A	T	G	A	T	G	G	T	A	G	G	A	A	G	A	T	A	A	G	T	G	G	T	A	G	C	T	T	G	A	T	T	G	T	T	G	A	T
	CM334	G	C	T	A	G	T	G	A	T	T	T	T	A	T	A	G	A	G	T	A	T	G	A	C	A	A	G	C	C	A	A	G	A	A	A	C	C	A	T	G	G	T	T	A	T	C	A	A
	AC08	G	C	T	A	G	T	G	A	T	T	T	T	A	T	A	G	A	G	T	A	T	G	A	C	A	A	G	C	C	A	A	G	A	A	A	C	C	A	T	G	G	T	T	A	T	C	A	A
	CM334	A	T	T	T	T	A	G	C	A	G	A	A	G	T	T	G	A	T	A	A	T	C	A	T	C	C	A	T	T	T	G	A	T	T	T	G	G	A	T	A	A	A	A	T	G	A	T	G
	AC08	A	T	T	T	T	A	G	C	A	G	A	A	G	T	T	G	A	T	A	A	T	C	A	T	C	C	A	T	T	T	G	A	T	T	T	G	G	A	T	A	A	A	A	T	G	A	T	G
	CM334	A	G	G	G	A	T	T	C	T	C	A	T	T	T	A	G	G	T	A	A	T	G	A	G	C	C	A	T	A	T	C	T	G	A	G	G	G	T	G	A	A	G	A	A	T	A	C	T
	AC08	A	G	G	G	A	T	T	C	T	C	A	T	T	T	A	G	G	T	A	A	T	G	A	G	C	C	A	T	A	T	C	T	G	A	G	G	G	T	G	A	A	G	A	A	T	A	C	T
	CM334	T	T	C	T	T	G	T	A	T	G	C	A	A	T	G	C	C	A	T	T	T	G	A	T	A	G	G	A	A	T	T	T	G	G	T	A	T	T	C	T	T	G	G	A	A	G	A	G
	AC08	T	T	C	T	T	G	T	A	T	G	C	A	A	T	G	C	C	A	T	T	T	G	A	T	A	G	G	A	A	T	T	T	G	G	T	A	T	T	C	T	T	G	G	A	A	G	A	G
	CM334	A	G	T	C	G	G	C	C	T	A	T	G	T	T	A	T	C	G	T	A	T	A	T	G	G	A	A	G	T	G	A	A	A	A	G	A	A	G	G	A	T	G	G	T	A	G	C	A
	AC08	A	G	T	C	G	G	C	C	T	A	T	G	T	T	A	T	C	G	T	A	T	A	T	G	G	A	A	G	T	G	A	A	A	A	G	A	A	G	G	A	T	G	G	T	A	G	C	A
	CM334	T	T	G	G	G	G	A	T	C	A	A	A	G	T	G	A	G	A	A	G	T	G	T	C	C	T	T	G	A	G	G	A	A	G	A	G	A	A	G	T	G	T	G	T	G	A	T	C
	AC08	T	T	G	G	G	G	A	T	C	A	A	A	G	T	G	A	G	A	A	G	T	G	T	C	C	T	T	G	A	G	G	A	A	G	A	G	A	A	G	T	G	T	G	T	G	A	T	C
	CM334	C	C	A	C	T	T	C	C	G	C	G	G	A	T	T	C	C	T	C	A	A	A	A	T	G	T	T	A	T	G	G	C	T	A	T	T	G	G	T	G	G	G	A	C	T	T	C	A
	AC08	C	C	A	C	T	T	C	C	G	C	G	G	A	T	T	C	C	T	C	A	A	A	A	T	G	T	T	A	T	G	G	C	T	A	T	T	G	G	T	G	G	G	A	C	T	T	C	A
	CM334	C	C	A	T	C	G	T	C	T	G	G	G	T	A	C	A	T	G	G	T	G	G	C	T	C	G	T	A	G	C	A	T	G	G	C	A	T	T	G	G	C	A	C	C	A	G	T	A
	AC08	C	C	A	T	C	G	T	C	C	G	G	G	T	A	C	A	T	G	G	T	G	G	C	T	C	G	T	A	G	C	A	T	G	G	C	A	T	T	G	G	C	A	C	C	A	G	T	A
	CM334	A	T	C	G	T	C	G	A	A	A	G	C	C	T	T	G	G	C	T	C	A	A	C	A	A	G	A	A	T	G	A	T	A	A	G	A	G	G	G	T	C	T	C	A	A	C	T	T
	AC08	A	T	C	G	T	C	G	A	A	A	G	C	C	T	T	G	G	C	T	C	A	A	C	A	A	G	A	A	T	G	A	T	A	A	G	A	G	G	G	T	C	T	C	A	A	C	T	T
	CM334	T	G	G	A	A	T	G	G	T	T	T	G	T	G	G	C	C	T	T	C	G	G	A	T	A	G	A	A	G	A	C	G	T	G	T	T	A	G	A	G	A	A	T	G	T	T	A	T
	AC08	T	G	G	A	A	T	G	G	T	T	T	G	T	G	G	C	C	T	T	C	G	G	A	T	A	G	A	A	G	A	C	G	T	G	T	T	A	G	A	G	A	A	T	G	T	T	A	T
	CM334	G	A	G	A	C	T	T	T	G	T	T	G	A	A	G	C	T	T	G	A	T	T	T	G	G	A	A	G	G	T	A	C	T	A	G	G	A	G	A	T	T	G	T	T	T	G	A	T
	AC08	G	A	G	A	C	T	T	T	G	T	T	G	A	A	G	C	T	T	G	A	T	T	T	G	G	A	A	G	G	T	A	C	C	A	G	G	A	G	A	T	T	G	T	T	T	G	A	T
	CM334	G	T	T	G	A	T	C	C	C	A	A	G	T	A	C	T	G	G	C	A	C	G	G	G	T	T	C	C	T	T	T	C	T	T	C	A	A	G	A	T	T	G	T	C	T	G	T	C
	AC08	G	T	T	G	A	T	C	C	C	A	A	G	T	A	C	T	G	G	C	A	C	G	G	G	T	T	C	C	T	T	T	C	T	T	C	A	A	G	A	T	T	G	T	C	T	G	T	C
	CM334	G	T	A	C	T	C	A	G	T	T	T	G	T	A	C	C	T	T	T	T	T	G	G	A	C	A	T	G	C	C	T	C	T	A	A	T	T	T	G	G	C	T	A	G	G	T	T	G
	AC08	G	T	A	C	T	C	A	G	T	T	T	G	T	A	C	C	T	T	T	T	T	G	G	A	C	A	T	G	C	C	T	C	T	A	A	T	T	T	G	G	C	T	A	G	G	T	T	G
	CM334	A	A	G	T	G	C	A	C	T	G	T	C	C	C	C	T	T	G	G	T	T	A	A	A	C	T	G	C	T	G	G	G	C	A	A	T	C	T	A	G	C	A	A	T	A	G	A	G
	AC08	A	A	G	T	G	C	A	C	T	G	T	C	C	C	C	T	T	G	G	T	T	A	A	A	C	T	G	C	T	G	G	G	C	A	A	T	C	T	A	G	C	A	A	T	A	G	A	G
[truncated: 13 more columns]

## Sheet: GLK2
GLK2
	CM334	A	T	G	A	T	G	C	T	T	G	T	T	G	T	A	T	C	T	A	C	A	C	C	A	T	T	G	A	G	C	T	A	C	A	A	A	A	A	T	G	A	A	A	G	G	G	G	A
	AC08	A	T	G	A	T	G	C	T	T	G	T	T	G	T	A	T	C	T	A	C	A	C	C	A	T	T	G	A	G	C	T	A	C	A	A	A	A	A	T	G	A	A	A	G	G	G	G	A
	CM334	T	T	T	C	A	A	G	A	T	T	T	T	C	C	T	G	A	T	G	G	G	A	A	T	T	T	A	A	T	C	G	A	C	A	C	C	A	T	T	G	A	T	T	T	T	G	A	T
	AC08	T	T	T	C	A	A	G	A	T	T	T	T	C	C	T	G	A	T	G	G	G	A	A	T	T	T	A	A	T	C	G	A	C	A	C	C	A	T	T	G	A	T	T	T	T	G	A	T
	CM334	G	G	A	A	T	C	A	A	C	G	A	T	G	G	A	G	A	T	T	T	G	C	T	G	C	A	A	A	A	T	T	T	G	A	A	A	A	T	C	C	T	T	G	A	T	G	A	A
	AC08	G	G	A	A	T	C	A	A	C	G	A	T	G	G	A	G	A	T	T	T	G	C	T	G	C	A	A	A	A	T	T	T	G	A	A	A	A	T	C	C	T	T	G	A	T	G	A	A
	CM334	A	A	G	A	A	T	A	A	T	A	C	A	A	C	T	A	C	T	A	A	T	C	T	A	A	A	T	G	T	G	A	A	A	A	C	A	A	A	G	T	C	A	A	A	G	G	A	A
	AC08	A	A	G	A	A	T	A	A	T	A	C	A	A	C	T	A	C	T	A	A	T	C	T	A	A	A	T	G	T	G	A	A	A	A	C	A	A	A	G	T	C	A	A	A	G	G	A	A
	CM334	A	A	G	A	A	A	T	C	G	T	C	A	A	G	C	C	A	A	A	T	C	A	A	G	A	A	T	C	C	T	G	A	A	G	G	G	A	A	G	A	A	A	A	A	A	G	T	G
	AC08	A	A	G	A	A	A	T	C	G	T	C	A	A	G	C	C	A	A	A	T	C	A	A	G	A	A	T	C	C	T	G	A	A	G	G	G	A	A	G	A	A	G	A	A	G	G	T	G
	CM334	A	C	T	C	C	A	G	A	G	C	T	G	C	A	C	A	G	G	A	G	A	T	T	T	G	T	A	A	A	A	G	C	A	G	T	A	G	A	G	A	A	A	T	T	A	G	G	T
	AC08	A	C	T	C	G	A	G	A	G	C	T	G	C	A	C	A	G	G	A	G	A	T	T	T	G	T	A	A	A	A	G	C	A	G	T	A	G	A	G	A	A	A	T	T	A	G	G	T
	CM334	G	T	T	C	C	A	T	C	A	A	G	A	C	T	T	T	T	A	G	A	G	C	T	T	A	T	G	G	C	T	A	C	T	G	A	T	G	G	T	C	T	C	A	C	T	A	G	A
	AC08	G	T	T	C	C	A	T	C	A	A	G	A	A	T	T	T	T	A	G	A	G	C	T	T	A	T	G	G	C	T	A	C	T	G	A	T	G	G	T	C	T	C	A	C	T	A	G	A
	CM334	A	G	C	C	A	T	C	T	T	C	A	A	A	A	A	T	A	T	C	G	A	G	C	T	C	A	T	C	G	A	A	A	A	C	A	T	T	T	A	T	T	A	G	C	A	A	G	G
	AC08	A	G	C	C	A	T	C	T	T	C	A	A	A	A	A	T	A	T	C	G	A	G	C	T	C	A	T	C	G	A	A	A	A	C	A	T	T	T	A	T	T	A	G	C	A	A	G	G
	CM334	G	C	A	A	G	C	T	G	G	A	C	C	C	A	A	A	G	G	A	A	G	C	A	A	A	T	G	T	A	T	G	A	T	G	G	A	G	C	C	A	T	T	G	C	G	A	T	C
	AC08	G	C	A	A	G	C	T	G	G	A	C	C	C	A	A	A	G	G	A	A	G	C	A	A	A	T	G	T	A	T	G	G	T	G	G	A	G	C	C	A	C	C	G	C	G	A	T	C
	CM334	A	A	G	A	G	A	G	T	T	A	T	A	A	T	G	A	A	C	C	C	A	T	G	G	T	C	T	G	C	A	C	C	A	C	C	A	A	C	C	A	T	G	G	G	T	T	T	T
	AC08	A	A	G	A	G	A	G	T	T	A	T	A	A	T	G	A	A	C	C	T	-	-	-	-	-	-	-	-	-	-	-	-	-	-	-	-	-	-	-	-	-	-	-	-	-	-	-	-
	CM334	C	A	T	C	A	T	A	T	T	A	G	A	C	C	C	T	T	A	C	A	T	G	T	T	T	G	G	G	G	G	C	A	T	C	C	A	T	A	T	G	T	A	A	A	T	A	A	T
	AC08	-	-	-	-	-	-	-	-	-	-	-	-	-	-	-	-	-	-	-	-	-	-	-	-	-	-	-	-	-	-	-	-	-	-	-	-	-	-	-	-	-	-	-	-	-	-	-	-
	CM334	C	C	A	C	A	T	T	A	T	C	A	A	G	G	A	G	T	A	C	C	A	A	A	T	T	C	T	C	T	T	G	C	A	C	C	A	G	G	C	A	C	T	C	C	T	T	G	C
	AC08	-	-	-	-	-	-	-	-	-	-	-	-	-	-	-	G	T	A	C	C	A	A	A	T	T	C	T	C	T	T	G	C	A	C	C	A	G	G	C	A	C	T	C	C	T	T	G	C
	CM334	A	C	G	A	G	A	T	T	T	G	C	A	G	C	A	G	C	T	C	T	T	A	T	G	G	T	C	C	C	T	G	G	C	G	T	T	C	C	A	C	C	A	C	C	C	T	T	T
	AC08	A	C	G	A	G	A	T	T	T	G	C	A	G	C	A	C	C	T	C	T	T	A	T	G	G	T	C	C	C	T	G	G	C	G	T	T	C	C	A	C	C	A	C	C	C	A	T	T
	CM334	A	C	T	C	C	A	C	A	T	T	T	G	C	A	T	C	C	T	A	C	A	A	A	A	G	A	G	A	G	C	A	T	A	G	A	T	G	C	A	G	C	A	A	T	T	G	A	A
	AC08	A	C	T	C	C	A	C	A	T	T	T	G	C	A	T	C	T	T	A	C	A	A	A	A	G	A	G	A	G	C	A	T	A	G	A	T	G	C	A	G	C	A	A	T	T	G	A	A
	CM334	A	A	G	C	C	A	C	A	A	A	C	G	C	C	A	C	T	T	C	C	T	A	T	A	G	G	A	T	T	G	A	A	A	C	C	T	C	C	A	T	C	A	A	T	T	G	A	T
	AC08	A	A	G	C	C	A	C	A	A	A	C	G	C	C	A	C	T	T	C	C	T	A	T	A	G	G	A	T	T	G	A	A	A	C	C	T	C	C	A	T	C	A	A	T	T	G	A	T
	CM334	G	A	A	T	T	A	C	A	A	T	G	T	C	A	A	G	G	G	A	T	T	A	C	A	A	A	A	A	T	A	C	C	T	C	C	A	A	C	T	T	G	A
	AC08	G	A	A	T	T	A	C	A	A	T	G	T	C	A	A	G	G	G	A	T	T	A	C	A	A	A	A	A	T	A	C	C	T	C	C	A	A	C	T	T	G	A
[truncated: 13 more columns]
